# Supplementary material for: Drug-related problems and its determinant among hospitalized neonates with sepsis at Jimma University Medical Center, Ethiopia: a prospective observational study
Source: J Pharm Health Care Sci. 2021 Jun 1;7:20. doi: 10.1186/s40780-021-00203-0 (PMC8168002; doi:10.1186/s40780-021-00203-0)
Supplement: Supplementary file 1 — Additional file 1. [file 40780_2021_203_MOESM1_ESM.xlsx]

## Sheet: Rawdata
Variable	CRCD	diagnosis	sex	age	BWT	CWT	comorbidity	specificcomorbidity	gestationalage	poorfeed	lethargy	diarrhea	convulsion	vomiting	oligurea	irritabiliy	respidis	temprature	RR	HR	retract	grunting	cyanosis	juan	SR	pallor	abdodisten	bulgingf	nasalf	bleedingT	difficultyF	cough	DHTN	WBC	neutro	lympho	monocy	Redblood	HGB	HCT	MCV	platlet	BG	blglucose	oxysatwoino2	O2satwithino2	RFT	SCr	BUN
Label	card code number	diagnosis	sex	age of the neonate (days)	birth weight (kg)	current weight (kg)	is there comorbid condition ?	if yes, which specific comorbidity	gestational age (in week)	poor feeding	lethargy	diarrhea	convulsion	vomiting	oligurea	irritabiliy	respiratory distress	temprature(in celicius)	respiratory rate (beat/minute)	heart rate (beat/minute)	sc/ic retraction	grunting	cyanosis	juandice	septic rash	pallor	abdominal distension	bulging fontanel	nasal flaring	bleeding tendency	difficulty of feces	cough	dehydration	White blood cell (cell/mm^3)	neutrophil (cell/mm^3)	lymphocyte (cell/mm^3)	monocyte(cell/mm^3)	Red blood cell (cell/mm^3)	heamoglobin (g/dl)	heamatocrit (%)	MCV (fL)	platlet (cell/mm^3)	blood group and Rh factor	blood glucose (mg/dl)	oxygen saturation with out intranasal oxygen (%)	oxygen saturation with intranasal oxygen (%)	is renal function test done ?	if yes, serum creatinine (mg/dl)	if yes, blood urea nitrogen (mg/dl)
	1	1	2	1	2	2.1	1	1	31	1	1	2	2	2	2	2	2	34.5	62	140	1	1	2	2	2	2	2	2	2	2	2	2	2	3200	1020	1958	134	3800000	14.2	42	86	148000	2	64	64	92	2
	2	2	2	30	3.5	4.6	2		38	1	1	1	2	1	2	2	2	38.5	72	160	1	2	2	2	2	2	2	2	2	2	2	2	2	3370				3580000	10	33	92	173000	2	88	86	96	2
	3	1	2	1	1.6	1.6	2		31	1	1	2	2	2	2	2	2	38.4	42	138	1	1	2	2	2	2	2	2	2	2	2	2	2	16200	7776	6480	1620	2200000	9.2	29	72	480000	2	92	86	92	2
	4	1	1	1	1.4	1.4	1	3	35	1	1	2	2	2	1	2	2	38.2	66	148	2	2	2	1	2	2	1	2	2	2	2	2	2	3200	2000	819	326	3500000	14	42	88	460000	3	68	88	92	2
	5	1	1	1	1.9	1.9	1	3	33	1	1	2	2	2	2	2	2	35.4	60	142	2	2	2	1	1	2	2	2	2	2	2	2	1	15000	8730	4800	825	3200000	12.6	38	86	450000	3	36	72	90	2
	6	1	1	1	1.7	1.7	2		33	1	1	2	1	2	2	2	2	34.5	38	145	2	2	2	1	2	2	2	2	2	2	2	2	2	4000	2520	968	488	4200000	14	42	98	148000	2	42	58	84	2
	7	2	1	45	999	4.8	1	7	36	1	2	2	2	2	2	2	2	38.5	58	116	2	2	2	2	2	2	2	2	2	2	2	2	2	12300	5470	4940	1510	3980000	11.9	35.1	88.2	613000	2	168	88	96	2
	8	1	1	3	2.85	2.9	2		38	1	2	2	1	2	2	2	2	38.1	62	148	1	1	2	2	2	2	2	2	2	2	2	2	2	4200	1478	2020	520	3500000	12.4	42	88	130000	2	67	72	89	2
	9	1	1	1	2	2.1	1	16	35	1	1	2	2	2	2	2	2	34.5	60	148	2	2	2	2	2	2	2	2	2	2	2	2	2	16000	7000	2300	6800	4200000	13	38	87	250000	1	120	88	98	2
	10	1	2	1	2.5	2.4	1	1	37	1	2	2	2	2	2	2	1	36.2	36	154	2	2	2	2	2	2	2	2	2	2	1	2	2	6200	4501	1178	508	3200000	15.2	45	98	145000	1	125	88	92	2
	11	1	2	6	999	2.55	1	3	37	1	2	2	1	2	2	2	2	35.4	66	148	1	1	2	1	2	2	1	2	2	2	2	2	2	11000	7502	2420	1001	3300000	10	30	88	130000	1	57	66	89	2
	12	1	2	2	1.32	1.3	2		39	1	1	2	2	2	2	2	2	35.2	62	152	2	2	2	2	1	2	2	2	2	2	2	2	2	14000	10920	1680	1400	3500000	10	32	86	520000	2	65	78	88	2
	13	1	2	1	2.63	2.6	1	16	39	1	2	2	1	2	2	2	2	38.4	68	148	1	1	2	2	2	2	1	2	2	2	2	2	2	20000	16000	2440	1600	2500000	8	24	74	100000	2	92	80	92	2
	14	1	1	6	1	1.1	1	1	33	1	1	2	2	2	2	2	1	35.2	38	120	2	2	2	1	1	2	2	2	2	2	2	2	2	18200	13140	2985	1856	3500000	16.4	40	88	98000	1	36	84	92	2
	15	1	2	3	2.93	2.84	1	12	37	1	2	2	2	2	2	2	1	38.6	42	120	2	2	2	2	2	2	2	2	2	2	2	2	2	20100	14200	3100	2800	3500000	10.7	28.6	91	171000	1	145	76	96	2
	16	2	1	9	1.57	1.78	2		38	1	2	2	2	2	2	2	2	34	93	153	1	1	2	2	2	2	2	2	2	2	2	2	2	14270	6200	5780	1360	4130000	14	40	98.1	131000	2	600	85	94	2
	17	1	1	1	2.63	2.72	1	16	38	1	2	2	1	2	2	1	2	37	59	132	2	2	2	2	2	2	2	2	2	2	2	2	2	16780	1230	1320	340	5400000	18	51	94.4	159000	5	53	82	94	2
	18	1	2	3	3.3	3.1	2		38	1	2	2	1	2	2	2	2	39.3	62	140	2	2	2	2	2	2	2	2	2	2	2	2	2	10430		3850		4420000	14.9	43.3	98	197000	2	195	96		2
	19	1	2	2	2.89	2.85	2		40	1	2	2	2	2	2	2	1	36.2	34	128	2	2	2	2	2	2	2	2	2	2	2	2	2	8420	4800	2120	1040	4230000	13.1	42.3	10	262000	2	75	96		2
	20	2	1	50	2.16	4.5	2		38	1	1	2	2	2	1	1	2	38.8	86	220	1	1	2	2	2	2	2	2	2	2	2	2	2	27890				3180000	9.5	27.5	92	686000	2	205	60	96	2
	21	1	1	2	3.15	3.5	1	3	38	1	1	2	2	2	2	2	2	38.4	98	148	1	1	2	1	1	1	1	2	2	2	2	2	2	13750				4530000	15.6	42.6	88	122000	1	89	78	96	2
	22	1	2	1	1	1.02	2		27	1	1	2	2	2	2	2	2	35.6	58	160	2	2	2	2	1	1	2	2	2	2	1	2	2	14000	9520	4116	3080	2500000	9.5	31	74	520000	1	88	82	93	2
	23	2	2	30	2.8	5.9	1	9	38	1	2	2	2	2	2	2	2	38.4	62	140	1	2	2	2	2	2	2	2	2	2	2	1	2	15020	8980	4360	1560	2830000	8.4	24.8	87.6	359000	2	180	84	92	2
	24	2	1	49	2.45	4.8	2		36	1	2	2	2	1	2	2	2	37.4	50	134	2	2	2	2	2	2	2	2	2	2	2	2	2	3190	1480	940	700	3590000	10.9	31.9	89.6	301000	1	190	92		2
	25	1	2	3	2.93	2.85	1	3	37	1	1	2	2	2	2	2	2	38.6	42	120	2	2	2	2	2	2	2	2	2	2	2	2	1	20100	14200	2800		3150000	10.7	28.6	91.1	171000	1	62	76	96	2
	26	2	1	15	2.4	3.4	2		37	1	1	2	2	2	2	2	2	37.6	74	140	1	1	2	2	1	2	2	2	2	2	1	2	2	21000	11760	8400	1932	3700000	16	57	10.7	125000	1	40	77	96	2
	27	2	2	30	999	4	2		36	1	2	2	2	1	2	2	2	39.3	64	150	1	1	2	2	2	2	2	2	2	2	2	2	2	21000	12600	5880	2142	4200000	16.2	48	10.2	260000	1	149	84	94	2
	28	2	1	19	2.6	2.8	1	7	38	2	2	2	2	1	2	2	2	37.8	76	120	1	1	2	2	1	2	2	2	2	2	2	2	2	20950		5560		3460000	11.8	31.1	89.9	647000	3	77	95		2
	29	2	1	15	2.9	2.9	1	9	38	1	2	2	1	2	2	1	1	38.3	88	179	1	1	2	2	2	2	2	2	2	2	2	2	2	29820				1750000	5.3	16.3	93.1	93000	1	120	82	96	2
	30	1	1	3	2.95	2.93	2		37	1	1	2	2	2	2	2	1	39.5	42	122	2	2	2	2	2	2	2	2	2	2	2	2	2	12840	7700	3010	2110	5700000	16.7	53.1	93	539	1	100	96		2
	31	1	1	1	2.81	2.82	2		37	1	2	2	2	2	2	2	2	37.2	42	140	2	2	1	2	2	2	2	2	2	1	2	2	1	47700				5040000	17.6	49	99	123000	2	125	96		2
	32	1	2	1	3	3.1	2		39	1	2	2	2	1	2	2	2	38.3	48	148	2	2	2	2	2	2	2	2	2	2	2	2	2	14900	6900	6600	1400	3870000	15.4	41	106.2	138000	1	153	92		2
	33	2	2	12	999	3	2		36	1	1	2	2	2	2	2	2	37.2	36	151	1	1	2	2	2	2	2	2	2	2	2	1	2	12070	7050	2400	2620	4660000	14.3	42.2	90	529000	1	277	88	96	2
	34	1	1	7	3.5	3.55	1	5	37	1	2	2	1	2	2	2	2	36.4	96	162	1	1	2	2	2	2	2	2	2	2	2	2	2	15070	7720	5520	1790	7190000	22.2	67.5	94	543000	3	95	66	92	2
	35	1	1	3	3	2.5	2		37	1	2	2	2	1	2	2	2	36.6	62	160	1	1	1	2	2	2	1	2	2	2	1	2	1	13000	8060	3900	1040	4000000	11.2	42	96	230000	2	92	88	93	2
	36	2	2	12	3	3.25	2		37	1	2	2	2	2	2	2	2	36.6	74	120	1	1	2	2	2	2	2	2	2	2	2	1	2	9300	6800	1800	700	4600000	17.9	46.4	101	251000	1	186	89	92	2
	37	1	1	2	3.6	3.58	1	3	39	1	2	2	2	2	2	2	2	38.7	46	130	2	2	2	1	2	2	2	2	2	2	2	2	2	18300	9400	6000	2600	5470000	22.9	60.3	111.1	241000	1	108	91		2
	38	1	1	3	2.35	2.66	1	1	37	1	2	2	2	2	2	2	1	38.7	64	150	1	1	2	2	2	2	1	2	2	1	1	2	2	20100	14000	3100	2800	3500000	10.7	28.6	90	165000	1	125	75	92	2
	39	1	1	1	2.8	3.1	2		37	1	2	2	2	1	2	2	2	35.1	65	133	2	2	2	2	2	2	2	2	2	2	2	2	2	24650				4230000	14.7	42.9	101	228000	1	68	88	98	2
	40	2	1	21	4	3.3	2		42	1	1	2	1	2	1	1	2	38.8	44	140	2	2	2	2	2	2	2	2	2	2	1	1	2	16000				4760000	16.4	51.9	102	18000	2	125	78	92	2
	41	1	2	6	3.2	3.34	1	4	38	1	1	2	1	2	2	1	1	38.5	66	136	1	1	2	2	2	2	2	2	2	1	2	2	2	19370				4420000	16.1	45.4	89	89000	3	165	68	92	2
	42	2	2	44	2.4	3.8	2		42	1	1	1	1	1	2	2	1	38.3	68	152	1	1	2	2	2	2	2	2	2	2	2	2	2	11090				3040000	10.1	29.8	99	286000	1	125	72	93	2
	43	2	1	53	3.8	4.6	1	9	39	1	2	1	2	2	2	2	2	38.1	66	170	1	1	2	2	2	2	2	2	2	2	2	2	2	4870	1980	1390	460	2300000	6.5	20.2	80.7	245000	1	108	65	95	2
	44	1	2	1	1.87	1.77	1	17	34	1	1	2	2	1	2	2	2	35.5	60	150	2	2	2	2	2	2	1	2	2	2	2	2	2	7400				4700000	17.4	46.9	99.8	154000	1	124	94		2
	45	2	1	30	3.9	4	1	17	38	2	2	1	2	2	2	2	2	38	63	164	1	1	2	2	2	2	2	2	2	2	2	2	2	5480	2210	2360	870	3880000	13.1	38.9	100.3	259000	1	60	86	91	2
	46	2	2	20	3.7	3.7	2		38	2	2	2	1	1	2	2	1	38.5	78	168	1	1	2	2	2	2	2	2	2	2	2	2	2	9800	931	7869	735	3590000	11.9	33	93	229000	2	106	76	96	2
	47	2	1	45	999	4.8	2		40	1	2	2	2	2	2	2	2	37.8	68	112	1	1	2	2	2	2	2	2	2	2	2	2	2	12300	3520	7430	1260	2840000	9.1	27.2	95.2	288000	2	125	83	96	2
	48	2	1	15	3.1	4.1	2		37	2	2	2	2	2	2	2	1	37.7	67	162	1	1	2	2	2	2	2	2	2	2	2	1	2	9090	2970	4180	1840	3570000	11.7	33.3	93.3	326000	3	106	71	92	2
	49	2	1	18	4.1	4	1	1	38	1	1	2	2	2	2	2	1	38.1	98	160	1	1	2	2	2	2	2	2	2	2	2	2	2	13560	4540	6670	1610	4930000	15.4	43.6	88	347000	3	97	85	95	2
	50	2	1	9	4.19	4.21	1	1	41	1	2	2	2	1	2	2	2	36.6	58	142	2	1	2	2	2	2	2	2	1	2	2	2	2	9700	5675	3074	524	3700000	15.4	43.4	117	426	2	120	75	96	2
	51	2	2	15	3.52	3.42	1	17	37	2	2	2	2	2	2	2	1	36.6	64	120	1	1	2	2	1	2	2	2	2	2	2	2	2	8900	2700	5100	1100	4880000	17.7	45.7	94.7	450000	2	61	94		2
	52	2	1	58	1.41	3.4	1	9	33	1	2	2	1	2	2	2	2	38.3	36	160	2	2	2	2	2	2	2	2	2	2	2	2	2	7900	1746	3942	2212	3050000	9.1	26	85.2	828000	3	113	86	92	2
	53	1	2	5	2.2	2	1	17	39	1	1	2	1	2	2	1	1	39.4	72	156	1	1	2	2	2	2	2	2	2	2	1	2	2	18000	10000	3200	2100	1500000	7.6	24	70	248000	8	36	68	82	2
	54	2	2	15	1.58	1.56	2		33	1	1	2	2	2	2	2	1	34.8	88	149	1	1	2	2	2	2	2	2	2	2	1	2	2	2400	1008	1209	149	4200000	16.2	48	102	152000	2	86	64	86	2
	55	1	1	6	999	2.52	1	17	39	1	2	1	2	1	2	2	1	38.6	68	142	1	1	2	2	2	2	1	2	2	2	2	2	2	18000	10080	5040	1836	3500000	16.2	49	104	520000	3	96	74	96	2
	56	1	1	1	2.81	2.8	1	9	39	1	1	2	1	2	2	1	2	37.8	64	142	1	1	2	2	2	1	2	2	2	2	2	2	2	21000	14280	4452	1592	2100000	7.1	22	73	542000	2	68	76	92	2
	57	1	2	1	1.04	1.04	2		29	1	1	2	2	2	2	2	1	37.2	44	152	2	2	1	2	2	2	2	2	2	2	2	2	1	21200	13144	7420	890	4200000	15.6	44	109	136000	1	93	84	92	2
	58	1	2	5	999	2.18	1	9	39	1	1	2	2	2	2	2	1	38.9	76	156	1	1	2	2	2	1	2	2	2	2	2	2	2	19200	6144	11750	1651	2100000	6.2	20	74	540000	6	34	58	86	2
	59	1	2	1	1.76	1.74	1	5	35	1	2	1	1	2	2	2	1	36.5	78	162	1	1	2	2	2	2	2	2	2	1	2	2	2	23000	13340	6670	2346	3500000	14.2	42	106	66000	1	102	82	90	2
	60	1	1	5	1.89	1.92	1	9	35	1	1	2	2	1	2	1	1	35.2	68	158	1	1	1	2	1	1	2	2	2	2	2	2	1	35000	1200	500	400	1800000	6.2	18	72	122000	2	112	64	88	2
	61	1	1	1	2.9	2.9	1	4	38	1	1	2	2	2	2	2	1	36.1	72	171	1	1	2	2	2	2	2	2	2	2	2	2	2	19690	5400	3800	2100	4430000	15.7	45.2	102	232000	1	125	79	96	2
	62	1	1	1	3.52	3.4	2		39	1	2	2	2	2	2	2	1	35.7	72	132	1	2	2	2	2	2	2	2	2	2	2	2	2	10800	6166	3681	1004	2970000	14.4	28.6	96.3	301000	2	403	85	92	2
	63	1	1	1	3.21	3.25	2		37	1	2	2	2	1	2	2	2	36.9	38	130	2	2	2	2	2	2	2	2	2	2	2	2	2	19100	12720	4545	1834	5810000	19.9	55.4	94.5	136000	7	72	94		2
	64	2	1	60	2.1	4.9	2		37	1	1	2	2	2	2	2	1	37.3	68	140	1	1	2	2	2	2	2	2	2	2	2	1	2	6700	2200	3900	600	3030000	10.5	26.6	88	248000	1	106	79	95	2
	65	1	1	4	3.46	3.4	2		42	1	2	2	2	2	1	1	2	38.5	54	131	2	2	2	2	2	2	2	2	2	2	2	2	2	9400	2331	5000	2069	4560000	16.4	47.4	103.9	195000	2	60	96		2
	66	2	1	30	999	5.2	1	9	36	2	2	2	2	2	2	2	2	38.6	60	124	2	2	2	2	2	2	2	2	2	2	2	2	2	18500	7500	6200	1100	2200000	8.2	27	72	198000	2	121	88		2
	67	2	1	18	999	3.3	1	7	36	1	2	2	1	1	2	2	2	38.7	50	184	2	2	2	2	2	2	1	2	2	2	1	2	2	19250	16900	1990	360	4910000	15.3	45.1	92	360000	1	125	88	94	2
	68	2	1	16	999	1.8	1	17	36	2	1	2	2	2	2	2	2	33.7	64	130	1	1	2	2	2	2	2	2	2	1	2	2	2	4490	1780	2350	300	5210000	9.8	30.8	96	97000	1	94	66	96	2
	69	2	1	37	3.7	4	2		37	1	2	2	2	1	2	2	2	37.6	62	141	1	1	2	2	2	2	2	2	2	2	2	1	2	6500	1800	4200	500	2900000	10.4	27.3	94.2	323000	2	127	69	97	2
	70	2	2	15	999	3	2		37	1	2	1	2	1	2	2	2	36.9	42	164	2	2	2	2	2	2	2	2	2	2	2	1	2	10070	4120	4360	1600	4990000	15	45.3	91	434000	4	107	50	98	2
	71	2	1	30	2.2	5	2		37	1	2	2	2	2	2	2	2	38.4	60	169	2	2	2	2	2	2	2	2	2	2	2	1	2	11450	6330	3130	2000	4000000	10.2	31.8	80	502000	1	126	63	84	2
	72	2	2	40	2.8	3.4	2		37	1	2	2	2	2	2	2	1	36.5	76	158	1	1	2	2	2	2	2	2	2	2	2	2	2	21000	11100	7200	2500	4500000	14	40	88	202000	1	82	71	92	2
	73	2	1	30	999	3	1	9	36	1	1	2	2	1	2	2	2	37.9	48	142	2	2	2	2	2	1	2	2	2	2	2	1	2	16810		4820	1820	1750000	5.1	15.4	88	454000	1	177	68	97	2
	74	2	2	17	3	2.8	1	17	37	1	1	2	2	1	2	2	2	38	40	124	2	2	2	2	2	2	2	2	2	2	2	2	2	7200	2100	1200	600	4200000	12.9	32	87	250000	4	94	78	82	2
	75	2	2	25	2.9	3.2	2		37	1	2	2	2	1	2	2	2	36.3	50	170	2	2	2	2	2	2	2	2	2	2	2	1	2	7200		5616		4400000	15	46	104.5	256000	1	115	92		2
	76	2	1	19	3.3	3.2	1	17	37	2	2	2	2	1	1	2	2	38.1	36	152	2	2	2	2	2	2	1	2	2	2	1	2	2	14710	9190	2850	2660	5410000	16.4	48.9	90	724000	1	122	79	89	1	1.2	28
	77	2	1	21	999	1.9	1	17	37	1	2	2	2	2	2	2	1	37.7	66	120	1	1	2	2	2	2	2	2	2	2	2	2	2	22400	3400	10200	2200	2200000	8.9	26.2	74	248000	3	36	81	89	2
	78	2	2	60	3.8	5.7	1	17	38	1	1	2	2	1	2	1	1	38.7	68	152	1	1	2	2	2	2	2	2	2	2	2	2	2	22300	14800	6500	2610	4200000	13.8	38.9	94	198000	2	124	68	92	2
	79	2	1	46	2.3	4.5	2		37	1	2	2	2	2	2	2	1	37.5	88	148	1	1	2	2	2	2	2	2	2	2	2	2	2	7490	4590	2300	610	3530000	10.5	30.5	80	499000	1	108	70	91	2
	80	2	2	14	999	3.1	1	4	39	1	2	2	2	2	2	1	2	38.2	64	162	1	1	2	2	2	2	2	2	2	2	2	2	2	3200	1100	800	420	4200000	13.5	40.2	88.4	278000	2	102	72	86	2
	81	2	1	30	3.8	3.8	1	3	38	1	2	2	2	1	2	2	2	37.7	60	160	1	1	2	2	2	2	2	2	2	2	2	2	2	8020	1790	4590	1530	364	12.1	33.7	92.6	249000	4	98	86	96	2
	82	2	1	20	3.5	4	2		39	2	2	2	2	1	2	1	1	38.6	68	150	1	1	2	2	2	2	2	2	2	2	2	2	2	9840	3800	3870	1500	4420000	14.1	41.7	94.3	327000	4	129	72	88	2
	83	2	1	60	2.8	5.5	2		36	1	1	2	2	2	2	2	2	37	32	152	2	2	2	2	2	2	2	2	2	2	2	1	2	7630	1580	4940	980	3230000	9	26.2	81.1	238000	2	108	82	92	2
	84	2	1	15	999	3	1	7	38	1	2	2	2	1	2	2	1	39.3	76	146	1	1	2	2	1	2	2	2	2	2	2	2	2	5340				4450000	14.3	42	94.2	207000	6	124	78	92	2
	85	2	2	47	3.1	3.7	1	17	36	1	1	2	2	1	2	2	1	36.3	64	134	1	1	2	2	2	2	2	2	2	2	2	2	2	6660	2690	3350	530	3890000	13.7	41.1	105.7	354000	1	124	86	94	2
	86	2	2	8	999	4.3	2		39	1	2	2	1	2	2	2	2	37.4	48	178	1	1	2	2	2	2	2	2	2	2	2	1	2	21690	14730	4880	1950	4720000	15.9	46.8	99.2	403000	2	136	63	96	2
	87	2	1	20	3	3.6	2		36	1	2	2	2	2	2	2	2	37	44	124	2	2	2	2	2	2	1	2	2	2	1	2	2	19360		5030	2550	3460000	9.6	28.2	81.5	174000	1	158	83	91	2
	88	2	1	45	2.8	3.3	1	9	32	1	2	1	2	1	2	2	2	37.1	40	136	2	2	2	2	2	1	2	2	2	2	2	2	2	18650	9653	5557	2880	2570000	7	21.9	75.2	183000	1	102	92		2
	89	1	1	5	1.92	2.1	2		35	1	2	2	1	2	2	1	1	35.2	66	148	1	1	2	2	2	2	2	2	2	2	2	2	2	23200	14500	4500	1400	4400000	15.2	39.6	88	225000	3	106	69	86	2
	90	1	2	1	1.76	1.75	1	17	35	1	1	2	2	2	2	1	2	35.1	32	122	2	2	2	2	1	2	2	2	2	1	2	2	2	2500	500	200	150	4500000	13.2	36.5	82	980000	2	102	65	92	2
	91	1	1	5	2.8	2.6	1	3	38	1	2	2	1	2	1	2	1	39.4	68	152	1	1	2	2	2	2	2	2	2	2	2	2	2	3500	2000	600	300	4200000	14.3	40	88	225000	1	136	68	82	2
	92	2	1	30	2.2	4.4	1	1	37	1	1	2	2	2	2	2	2	38.7	62	128	1	2	2	2	1	2	2	2	2	2	2	2	2	2200	1073	915	212	2940000	8.6	25.7	85.6	200000	1	86	50	86	2
	93	1	1	3	2.5	2.51	1	17	39	1	1	2	1	2	2	2	2	37.8	62	149	2	2	2	2	2	2	2	2	2	2	2	2	2	14000	8120	4480	1372	4500000	14.2	42	89	520000	3	124	86	92	2
	94	1	2	4	3.66	3.68	2		41	1	1	2	1	1	2	2	2	38.1	59	152	2	1	2	2	2	2	1	2	2	2	2	2	2	18000	7560	10080	398	4200000	12.5	38	89	109000	1	124	88	92	2
	95	1	1	1	3.11	3.1	2		37	1	1	2	1	2	2	2	2	38.2	68	142	1	1	2	2	2	2	1	2	2	2	1	2	2	16200	7452	7776	1653	3600000	12.2	38	104	145000	1	37	76	86	2
	96	1	1	1	2.8	3	2		36	1	2	1	2	2	2	2	2	38	64	138	1	2	2	2	2	2	2	2	2	2	2	2	2	21400	15210	3210	3100	6200000	17.7	51.9	93	362000	1	76	96		2
	97	1	1	3	3.05	3.65	2		38	1	1	2	2	2	2	2	2	38.2	54	144	2	2	2	2	2	2	2	2	2	2	2	2	2	14510	4300	2100	1800	5560000	19.3	54.3	97.3	850000	4	109	96		2
	98	1	1	7	3.3	4.2	2		38	1	2	2	1	2	2	1	2	38.1	54	120	2	2	2	2	2	2	2	2	2	2	2	2	2	26910	18000	4830	2350	4590000	15.5	46	101	180000	1	184	92		2
	99	1	2	7	3.22	2.66	1	17	42	2	2	2	1	2	2	2	1	39	58	140	2	2	2	1	2	2	2	2	2	2	2	2	2	13000	5300	5600	1600	4290000	16.6	44.6	104	206000	2	85	95		2
	100	1	2	5	2.3	2.17	1	2	38	1	2	2	2	1	2	2	1	35.5	59	153	2	2	2	2	2	2	2	2	2	1	2	2	2	17850	9100	4340	1420	4090000	16.6	46.5	113.7	58000	1	134	82	96	2
	101	2	1	17	999	3.8	2		40	2	2	2	2	2	2	2	1	38.5	82	152	1	1	2	2	2	2	2	2	2	2	2	2	2	8230				4080000	13.2	37.8	88	387000	2	96	62	90	2
	102	2	1	20	1.9	2.3	1	17	36	1	1	2	1	1	1	2	2	35.9	44	124	2	2	2	2	2	2	1	2	2	2	1	2	2	17900		5298		3580000	12.4	34.1	95.3	365000	1	115	96		2
	103	2	1	60	2.8	4	1	9	40	1	2	1	2	1	1	1	2	36.5	36	120	2	2	1	2	2	2	2	2	2	2	2	2	1	12610	4920	5310	2290	2910000	8.5	24.4	83.9	119000	1	144	96		1	0.3	3.55
	104	2	1	18	999	1.8	1	3	35	1	1	2	2	2	2	2	2	35.2	54	140	2	2	2	2	2	2	2	2	2	2	2	2	2	5320	1940	1650	1730	4660000	15.2	44.5	96	198000	2	92	96		2
	105	1	1	5	1.92	1.9	2	2	35	1	1	2	2	2	2	2	2	36.7	57	130	2	2	2	2	2	2	2	2	2	1	2	2	2	10000	3600	4700	1700	4650000	17.1	45.4	97.8	40000	2	96	95		2
	106	1	1	3	3.13	3.07	2		37	2	2	2	2	1	2	2	2	38.5	58	148	2	2	2	2	2	2	2	2	2	2	2	2	2	16030	9060	4600	2360	5460000	16.8	51.4	94	238000	3	58	72	94	2
	107	1	1	5	1.89	1.83	1	16	35	1	1	2	2	2	2	2	2	35.5	48	140	2	2	2	1	2	2	2	2	2	1	2	2	2	3500	1800	1200	500	1690000	6.5	16.1	95.7	12000	2	125	60	92	2
	108	1	2	1	2.95	2.95	1	3	37	1	2	2	2	2	2	2	2	38.3	70	144	1	1	2	2	2	2	2	2	2	2	2	2	2	21120	15310	4190	1620	7400000	17.4	74.3	100	850000	1	148	82	94	2
	109	2	1	23	999	3.1	1	7	38	1	1	2	1	1	1	1	2	38.4	62	148	1	1	2	2	2	2	2	2	2	2	2	2	2	11020	8740	1650	580	3960000	12.7	35.1	88.6	116000	4	23	88	92	2
	110	2	1	20	2.5	4.3	2		36	1	2	2	2	2	2	2	1	36.8	88	146	1	1	2	2	2	2	2	2	2	2	2	1	2	16950	3590	9560	2200	3320000	11.1	32.7	98.5	368000	3	127	78	88	2
	111	2	2	25	2.8	4.5	2		37	1	2	1	2	2	2	2	2	38.2	56	144	2	2	2	2	2	2	2	2	2	2	2	2	2	10250	2408	5709	2101	4460000	12.8	39.8	89	662000	3	225	82	94	2
	112	2	1	73	4	7	2		37	1	1	2	1	2	1	1	1	38.3	68	132	1	1	2	2	2	2	2	2	2	2	2	2	2	4320				3710000	11.2	31.6	94	314000	3	99	82	94	1	1.4	18
	113	2	2	30	4.2	5	2		37	2	2	2	2	2	2	2	2	38.7	62	160	1	1	2	2	2	2	2	2	2	2	2	2	2	8300	2810	4080	1410	4360000	12.5	38.6	89	440000	3	185	82	96	2
	114	2	1	60	2.87	5.33	1	17	37	1	2	2	2	2	2	2	1	38.3	85	160	1	1	1	2	1	2	2	2	2	2	2	2	2	16200	9396	5184	1425	2300000	7.2	30	74	420000	2	185	80	94	2
	115	2	1	60	1.8	2.6	1	9	37	1	2	2	2	1	2	2	2	37.6	60	160	2	2	2	2	2	2	2	2	2	2	2	1	2	5910	1090	4330	390	1820000	5.6	16.9	92.9	102000	1	126	74	96	2
	116	2	1	60	1.8	2.6	1	9	32	1	2	2	2	2	2	2	2	37.1	60	117	1	1	1	2	2	2	2	2	2	2	2	2	2	5910	1090	4330	330	1820000	5.6	16.9	92.9	102	1	126	84	94	2
	117	2	1	60	2.3	5.6	2		36	1	1	2	2	2	2	2	1	38	68	130	1	1	2	2	2	2	2	2	2	2	2	2	2	14780	7230	3220	1320	4060000	10.2	32.3	80	597	3	98	72	94	2
	118	1	1	7	2.6	2.51	1	3	36	1	1	2	2	2	2	2	2	39.3	59	142	1	1	2	1	2	2	2	2	2	2	2	2	2	2660				3940000	13.3	38	96.4	279	3	109	96		2
	119	1	1	2	2.01	2.43	2		34	1	1	2	1	2	2	1	2	35.5	60	156	1	1	2	2	2	2	2	2	2	1	2	2	2	16970				2520000	11.5	32.5	88	140000	8	142	68	96	2
	120	1	2	1	2.8	2.93	2		36	1	1	2	2	2	2	2	1	38.4	82	142	1	1	2	2	2	2	2	2	2	2	2	2	2	21570				4480000	17.2	47.4	105.8	164000	2	67	76	96	2
	121	1	2	2	2.45	2.64	2		36	1	2	2	2	2	2	2	1	37.5	68	150	1	1	2	2	2	2	2	2	2	2	2	2	2	17100				5210000	18.7	52	99.8	178000	2	148	72	96	2
	122	1	2	2	2	2.01	2		37	1	2	2	2	1	2	2	2	37.3	60	133	2	2	2	2	2	2	2	2	2	2	2	2	2	32690	22425	2876	7388	4800000	18	51	106	155000	1	125	96		2
	123	1	1	2	2.46	2.45	2		37	1	2	2	2	2	2	2	2	39.5	58	128	2	2	2	2	2	2	2	2	2	1	2	2	2	7500				4700000	14.5	43.3	92.1	9000	1	61	88	96	2
	124	1	2	2	2.82	2.93	2		37	1	2	2	2	2	2	2	2	36.9	53	132	2	2	2	2	2	2	2	2	2	2	2	2	2	3300				4400000	13.9	42.3	48.2	490	4	92	96		2
	125	2	1	20	2.2	2.13	2		35	1	2	2	2	2	2	2	1	34.9	74	166	1	1	2	2	2	2	2	2	2	2	2	2	2	8350	4620	2100	1640	4430000	12.6	48.1	109	346000	3	179	50	87	2
	126	1	1	6	3.12	3.2	1	3	37	1	2	2	2	1	2	2	2	37.9	52	148	2	2	2	1	2	2	2	2	2	2	2	2	2	21430	15410	3130	2880	4880000	16.3	43.3	97	425000	3	138	92		2
	127	1	1	4	2.31	2.3	1	1	37	1	2	2	2	2	2	2	2	37.5	56	159	2	2	2	2	2	2	2	2	2	2	2	2	2	6130				4240000	15.1	40.6	95.8	92000	1	130	91		2
	128	1	2	1	3.28	3.5	2		42	1	2	2	2	2	2	2	2	38.3	44	134	2	2	2	2	2	2	2	2	2	1	2	2	2	12420	5065	5020	1760	4970000	17.1	50.4	101.4	91000	1	105	92		2
	129	1	1	4	999	2.85	1	1	36	1	1	2	2	2	2	2	2	36.7	74	158	1	1	2	2	2	2	2	2	2	1	1	2	2	4540	2820	1090	610	3070000	10.7	29.7	96.7	41000	1	71	77	96	2
	130	1	1	7	2.5	2.23	2		37	1	1	2	1	2	2	2	2	36.3	50	148	2	2	2	2	2	2	1	2	2	1	2	2	2	22650		4720		3910000	18.1	35.9	91.8	82000	3	46	76	96	2
	131	2	2	11	3.18	3.3	2		38	1	2	2	2	1	2	2	1	38.3	56	140	1	1	2	2	2	2	2	2	2	2	2	2	2	7800	2800	3200	330	4890000	18.3	51.6	105.7	279000	2	102	96		2
	132	1	1	1	4.65	4.65	2		38	2	2	2	2	2	2	2	1	38	46	148	2	1	2	2	2	2	2	2	2	1	2	2	2	5370				5190000	16.7	51.8	99.8	64000	2	64	82	92	2
	133	1	2	3	3.04	2.93	2		39	1	2	2	2	2	2	2	1	39	70	140	1	1	2	2	2	2	2	2	2	2	2	2	2	14510		6250	2790	5100000	17.8	49.5	97.1	223000	3	77	58	88	2
	134	1	1	1	2.6	2.5	2		38	2	2	2	2	2	2	2	1	36.8	68	140	1	1	2	2	2	2	2	2	2	2	2	2	2	10190				4880000	14.6	45.6	93.4	183000	3	129	82	91	2
	135	1	1	3	2.9	3.11	2		40	1	1	2	2	2	2	2	2	36.5	44	138	2	2	2	2	2	2	2	2	2	2	2	2	2	12910	5200	3540	2050	4990000	17.2	49	98.2	304000	3	94	96		2
	136	2	2	13	2.75	3	2		38	1	2	2	2	2	2	2	1	37.7	68	126	1	1	2	2	2	2	2	2	2	2	2	2	2	11880	5600	6550	1100	5340000	18.3	51.8	97	359000	1	128	78	92	2
	137	1	2	2	2.83	2.94	2		38	1	2	2	2	2	2	2	2	37.9	58	130	2	2	2	2	2	2	2	2	2	2	2	2	2	1078	5260	3870	1230	4940000	17.1	48.4	98	219000	2	125	96		2
	138	2	2	9	3.03	3.4	1	9	37	1	1	2	1	1	2	2	1	39.2	72	152	1	1	2	2	2	2	2	2	2	2	2	2	2	12570	9200	1400	1970	6340000	7.3	21.3	97	289000	2	125	78	92	2
	139	1	2	1	3.13	3.1	2		37	1	1	2	2	2	2	2	1	38.2	94	140	1	1	2	2	2	2	2	2	2	2	2	2	2	29100	18400	5600	5100	4470000	17.6	46.1	103.3	150000	1	91	88	96	2
	140	1	1	2	3.75	3.81	2		38	1	1	2	2	2	2	2	1	37.5	79	126	1	1	2	2	2	2	2	2	2	2	2	2	2	14900				4560000	15.6	43.3	100.4	363000	2	56	88	92	2
	141	1	1	2	3.1	3.02	1	17	37	1	2	2	1	2	2	2	2	36.8	58	144	1	2	2	2	2	2	2	2	2	2	2	2	2	20110	18030	1190	900	8120000	24.2	77.3	95	178000	1	82	77	95	2
	142	1	2	1	2.6	2.6	2		37	1	1	2	2	2	2	2	1	35.7	68	140	2	2	1	1	1	1	1	1	1	1	1	1	2	10190				4880000	14.6	45.6	93.4	183000	3	129	80	94	2
	143	1	2	1	3.54	3.58	2		37	1	2	2	2	2	2	2	2	37	52	146	2	2	2	2	2	2	2	2	2	1	2	2	2	21000	6174	13440	2142	3550000	16.6	59	98	260000	2	96	80	96	2
	144	1	1	1	2.37	2.46	1	4	36	1	2	2	2	2	2	2	2	38.4	60	152	1	1	2	2	2	2	2	2	2	2	2	2	2	14700	5500	7300	1900	4250000	15	44.1	103.8	278000	2	36	75	96	2
	145	1	1	2	2.92	2.9	2		36	1	2	2	2	2	2	2	2	38.1	54	146	2	2	2	2	2	2	2	2	2	2	2	2	2	12060	6160	4130	1770	5810000	18.7	58.2	100	278000	4	125	94		2
	146	1	1	1	3.75	3.75	2		39	1	2	2	2	2	2	2	1	37.5	86	130	1	1	2	2	2	2	2	2	2	2	2	2	2	12000	7300	3000	1400	5500000	22.4	61.8	112.4	133000	3	91	62	91	2
	147	1	2	1	2.9	2.9	1	17	37	1	2	2	2	2	2	2	1	35.4	86	138	1	1	2	2	1	2	2	2	2	2	2	2	1	15990	11110	2860	2020	5240000	16.9	51.6	98	449000	6	108	79	96	2
	148	1	1	1	2.44	2.44	1	3	34	1	2	2	2	2	2	2	2	37	65	146	1	1	2	1	2	2	2	2	2	2	2	2	2	22680	13140	5210	4330	741	19.2	63.6	86	266	3	98	66	89	2
	149	1	2	1	1.03	2	1	17	33	1	1	2	2	2	2	2	1	35.8	68	152	1	1	2	2	2	2	2	2	2	1	2	2	2	19900	31241	16397	378	4130000	17.9	49.9	120.8	66000	2	40	72	96	2
	150	1	1	3	2.8	4.5	1	17	38	1	1	2	2	2	2	2	2	37.2	40	160	2	2	2	2	2	2	1	2	2	2	1	2	2	9820	2870	4890	1520	4340000	11.2	32.9	75.8	308000	7	148	92		2
	151	1	2	5	2.12	2.4	2		33	1	2	2	2	2	2	2	2	35.4	58	130	2	1	2	2	2	2	2	2	2	2	2	2	1	4500	1500	2600	400	4390000	17.8	47	107	171000	2	79	88	92	2
	152	2	1	30	2.5	4.6	2		37	1	1	2	2	1	2	2	2	38.2	62	128	1	1	1	2	2	2	2	2	2	2	2	1	2	6500	1800	4200	500	2900000	10.4	27.3	94.2	323000	2	127	69	97	2
	153	1	1	2	3.2	3.4	2		39	1	2	2	2	2	2	2	2	39.9	56	140	2	2	2	2	2	2	2	2	2	2	2	2	2	13200	7167	4778	1254	4430000	16.4	45.1	101	344000	2	105	96		2
	154	1	1	1	3.91	3.91	1	4	39	1	1	2	2	2	2	2	2	35.4	46	140	2	2	2	2	2	2	2	2	2	2	2	2	2	38900				5130000	13.7	53.8	104.9	361000	1	185	92		2
	155	1	2	1	3.12	3.2	1	3	39	2	2	2	2	2	2	2	2	38.1	62	138	1	1	2	1	2	2	2	2	2	2	2	2	2	8100				5100000	18.9	53.1	104	147000	6	67	82	95	2
	156	1	1	2	3.1	3.2	2		37	2	2	2	2	2	2	2	2	38.5	84	159	1	1	2	2	2	2	2	2	2	2	2	2	2	11600				5300000	18.3	51.9	97	282000	2	110	81	90	2
	157	1	1	1	3.24	3.24	1	11	37	1	2	2	1	2	2	2	2	35.5	67	96	1	1	2	1	2	2	2	2	2	2	2	2	2	18080	3770	2330	1960	5360000	17.1	51.7	96	245	5	122	91		2
	158	1	1	5	3.21	3.4	1	1	37	1	2	2	2	2	2	2	1	38.3	80	110	1	1	2	2	2	2	2	2	2	2	2	2	2	29300	22500	3400	3400	3590000	11.9	36.2	76	213000	2	125	82	96	2
	159	1	1	7	2.85	3.68	1	9	37	1	2	2	2	2	2	2	2	37.8	70	140	1	1	2	2	2	2	2	2	2	2	2	2	2	4400		2400		2700000	8.7	24.4	90.4	266000	1	142	72	96	2
	160	1	1	3	2.7	2.98	2		39	2	2	2	2	2	2	2	2	38.2	60	132	2	2	2	2	2	2	2	2	2	2	2	2	2	18900	13100	3000	2800	4510000	18.1	45.5	100.9	115000	1	115	92		2
	161	2	2	20	2.8	4.2	1	9	37	1	2	1	2	1	2	2	2	36.7	64	154	2	2	2	2	2	2	2	2	2	2	2	2	2	18570	8580	8570	2060	3080000	9.1	26.7	87	415000	2	111	54	92	2
	162	2	1	26	4.2	5.6	2		37	1	2	2	2	2	2	2	2	39	54	156	2	2	2	2	2	2	2	2	2	2	2	2	2	8300	1850	5843	606	5300000	16.1	44.6	88.7	267000	4	95	92		2
	163	2	1	20	2.61	4.5	2		37	1	2	2	2	2	2	1	2	36	46	132	2	2	2	2	2	2	1	2	2	1	1	2	2	13200	4884	3696	4910	4180000	14.5	41.3	98.8	434000	1	152	92		2
	164	2	2	15	2.94	3.1	2		38	1	2	2	2	2	2	2	2	37.4	66	154	1	1	2	2	2	2	2	2	2	2	2	2	2	15600	94068	9406	4804	3770000	13.4	37.3	98.9	263	2	77	90		2
	165	1	1	4	3.53	3.5	2		38	1	2	2	2	2	2	1	2	38.5	54	131	2	2	2	2	2	2	2	2	2	2	2	2	2	9400	2331	5000	2060	4500000	16.4	47.4	103	195000	2	60	60	88	2
	166	2	1	20	2.29	2.5	2		35	1	2	2	2	2	2	2	2	35.5	50	134	2	2	2	2	2	2	2	2	2	2	2	1	2	7600	2900	3400	1300	3900000	14.8	37.9	97	358000	7	133	85	96	2
	167	1	1	1	2.2	2.2	2		38	1	2	2	2	2	2	2	1	37.5	72	144	1	1	2	2	2	2	2	2	2	2	2	2	2	18000	13248	3276	1476	4340000	14.9	40.9	94.2	263000	2	38	73	93	2
	168	1	2	7	2.1	2.45	2		37	1	2	2	2	1	2	2	2	37.7	43	162	1	2	2	2	2	2	2	2	2	2	2	1	2	15400	9147	3896	2356	4200000	13.9	41.8	99.5	130000	2	52	91		2
	169	1	2	1	3.19	3.19	2		40	2	2	2	2	2	2	2	1	38.4	88	144	1	1	2	2	2	2	2	2	2	2	2	2	2	15900	10939	4070	1526	4730000	17.6	48.2	101.9	371000	2	77	72	92	2
	170	1	1	7	999	2.87	1	1	37	1	1	2	2	2	2	2	2	37	46	144	2	2	2	2	2	2	1	1	2	2	1	2	2	13300				5540000	16.4	47.1	85	236000	1	67	92		2
	171	1	1	2	2.5	2.51	1	5	37	1	2	2	2	2	2	2	1	33.9	76	154	1	1	2	2	2	2	2	2	2	2	2	2	1	11700	7429	3708	561	5500000	20.7	54.8	98.7	198000	2	123	82	92	2
	172	1	1	7	3.04	3.24	1	17	39	1	2	2	1	2	2	2	2	36.5	60	130	1	1	2	2	2	2	2	2	2	2	2	2	2	21400	17269	1433	2696	5500000	20.4	53.4	97.1	201000	1	67	81	93	2
	173	1	2	4	1.17	1.2	2		31	1	2	2	2	2	2	2	2	35	62	106	2	1	2	2	2	2	2	2	2	1	2	2	2	4600				4450000	16.4	46	103.4	80000	3	45	72	93	2
	174	1	1	1	1.47	1.47	1	5	29	1	2	2	2	2	2	2	2	35.7	44	140	1	1	2	2	2	2	2	2	2	2	2	1	2	5400				4900000	18.5	52.4	106.9	268000	1	80	72	96	2
	175	1	2	5	1.43	1.68	1	3	33	1	2	2	2	2	2	2	2	36.2	48	140	2	2	2	1	2	2	2	2	2	2	2	2	1	10400	6489	3057	852	4520000	16.7	44.5	98.5	95000	1	36	77	96	2
	176	1	2	4	2.58	2.6	2		37	1	2	2	2	2	2	2	1	39	42	108	2	2	2	2	2	2	2	2	2	2	2	2	2	10700	7126	2996	502	4880000	16.2	47.1	96.5	304000	1	86	95		2
	177	1	1	5	3.6	3.8	2		37	1	2	2	2	2	2	2	2	38.1	38	140	2	2	2	1	2	2	2	2	2	2	2	2	2	8900	3773	2848	2314	4980000	18.8	52.5	105.4	100000	2	122	96		2
	178	2	2	10	3.18	3.3	2		37	1	2	2	2	1	2	2	2	38	68	168	1	1	2	2	2	2	2	2	2	2	2	2	2	12200	6028	3526	2647	5070000	16.9	48.1	94.9	530	2	71	71	91	2
	179	1	1	1	3	3.01	1	5	37	1	1	2	1	2	2	1	1	37.8	78	174	1	1	2	2	2	2	2	2	2	2	2	2	2	15500	9904	3952	1627	5360000	17.8	50.8	94.4	226000	1	80	73	92	2
	180	1	1	1	3.55	3.55	2		37	1	2	2	2	2	2	2	2	37.7	54	152	2	2	2	2	2	2	2	2	2	2	2	2	2	20600	13369	5067	2163	4730000	16.9	46.4	98	142000	3	38	96		2
	181	1	1	1	2.8	2.8	1	1	36	1	1	2	2	2	2	2	2	35.2	54	124	2	1	2	2	2	2	2	2	2	2	2	2	2	17600				6300000	22.5	61.4	97.3	170000	4	186	96		2
	182	2	1	11	2.5	3.07	1	1	37	1	2	2	1	2	2	2	2	36.4	34	156	2	2	2	2	2	2	2	2	2	2	2	1	2	13500	3955	9139	405	4040000	13.6	38.2	94.6	285000	2	108	96		2
	183	1	1	2	2.98	3.04	1	5	37	1	2	2	1	2	2	2	1	37.7	80	164	1	1	2	2	2	2	2	2	2	1	2	2	2	10900	6943	2125	1831	3990000	13.3	39.4	99.2	98000	3	492	84	96	1	1.7	69.5
	184	1	1	7	2.81	2.5	2		37	1	2	2	1	2	2	2	1	37.5	88	148	1	1	2	2	2	2	2	2	2	2	2	2	2	23320	9855	9459	3984	4810000	15.3	46.1	96	149000	4	129	50	98	2
	185	1	1	3	2.5	2.56	1	5	39	1	1	1	2	1	1	1	1	38.1	72	132	1	1	2	2	2	2	2	2	2	2	2	2	1	28900				5100000	17.7	47.8	93.7	131000	2	72	79	96	2
	186	1	1	1	3.41	3.41	2		37	1	2	2	2	2	2	2	1	35.4	74	130	1	1	2	2	2	2	2	2	2	1	2	2	2	25900				5250000	19.6	55.4	105	104000	3	84	80	94	2
	187	1	1	1	2.49	2.49	2		37	1	2	2	2	2	2	2	2	34.5	58	152	2	2	2	2	2	2	2	2	2	2	2	2	1	13800	4954	7162	1683	5190000	18.1	51.4	99	211000	1	99	94		2
	188	1	2	1	3.59	3.59	2		37	1	1	2	1	2	2	2	1	38.3	78	158	1	1	2	2	2	2	2	2	2	2	2	2	2	11500	6440	4692	368	5190000	16.8	47.8	91.9	429000	1	129	60	96	2
	189	1	1	1	3.13	2.99	1	5	37	1	1	2	2	2	2	2	1	36.4	68	136	1	1	2	2	2	2	2	2	2	2	2	2	1	15000	6800	5400	1200	4400000	18.4	36.2	98	298000	1	126	76	96	2
	190	1	2	1	3.13	3.73	1	17	39	1	1	2	2	2	2	2	1	36.2	96	124	1	1	2	2	2	2	2	2	2	1	2	2	2	14250	11950	2010	860	4460000	16.3	45.6	102.2	161000	4	162	83	94	2
	191	2	2	30	2.85	4.9	2		37	1	2	2	2	1	1	2	2	37.9	58	128	2	2	2	2	2	2	2	2	2	2	2	2	2	17200				5050000	15.1	44.4	87.9	530000	4	116	92		1	0.4	16.1
	192	2	2	20	2.73	4	2		37	1	2	2	2	1	2	2	2	38.3	58	146	2	2	2	2	2	2	2	2	2	1	2	2	2	9400	3280	5188	930	4820000	16.9	46.1	95.6	166000	1	85	92		2
	193	1	2	3	2.83	2.91	1	3	39	1	1	2	2	2	2	2	2	38.5	56	134	2	2	2	2	2	2	2	2	2	2	2	2	2	13600				6090000	19.7	57.3	94.1	111000	1	121	72	90	2
	194	2	1	21	999	4.5	1	4	37	1	2	2	1	2	2	2	1	38.3	72	160	1	1	2	2	2	2	2	2	2	2	2	2	2	13400	6820	5476	1299	3190000	11.8	33.1	103.8	418000	2	112	82	96	2
	195	2	2	12	999	3.1	2		37	1	2	2	2	2	2	2	1	37.3	88	138	1	1	2	2	2	2	2	2	2	2	2	2	1	8900	2527	4530	1842	4460000	15.8	44.1	98.7	287000	1	133	63	88	2
	196	1	1	3	2.74	3.09	1	10	37	1	1	2	1	2	2	2	2	39	68	146	1	1	2	1	2	2	2	2	2	2	2	2	1	15800	7615	6383	1801	4630000	17	48	103	123000	1	248	82	96	2
	197	2	2	12	999	2.88	2		38	1	1	2	2	2	2	2	1	37.2	72	148	1	1	2	2	2	2	1	2	2	2	2	2	2	18500	7500	4200	2200	3600000	15.4	39.2	104	295	1	188	72	96	2
	198	1	2	5	2.1	2.2	1	17	39	1	1	2	2	1	2	1	1	38.5	82	146	1	1	2	2	2	1	1	2	2	2	2	2	2	4500				2500000	7.1	16	72	297000	4	148	77	94	2
	199	1	2	2	1.32	1.34	1	5	39	1	1	2	2	2	2	1	2	36.1	54	152	2	2	2	2	2	2	2	2	2	2	2	2	2	18500	7800	6600	4500	3600000	11.8	34.2	96	296000	3	250	97		2
	200	1	1	1	2.76	2.78	2		39	1	1	2	2	2	2	2	1	35.6	78	162	1	1	2	2	2	2	2	2	2	2	2	2	1	21000	9800	8600	2100	4600000	18.2	42.8	104	296000	1	122	78	94	2
	201	1	1	2	2.58	2.6	2		37	1	1	2	2	2	2	2	2	37.2	68	148	1	1	2	1	2	2	2	2	2	2	2	1	2	18200	9400	7200	1800	4200000	16.8	38.2	109	149000	3	102	82	96	2
[truncated: 32 more columns]

## Sheet: ListVariables
Variable	CRCD	diagnosis	sex	age	BWT	CWT	comorbidity	specificcomorbidity	gestationalage	poorfeed	lethargy	diarrhea	convulsion	vomiting	oligurea	irritabiliy	respidis	temprature	RR	HR	retract	grunting	cyanosis	juan	SR	pallor	abdodisten	bulgingf	nasalf	bleedingT	difficultyF	cough	DHTN	WBC	neutro	lympho	monocy	Redblood	HGB	HCT	MCV	platlet	BG	blglucose	oxysatwoino2	O2satwithino2	RFT	SCr	BUN
Question	card code number	diagnosis	sex	age of the neonate (days)	birth weight (kg)	current weight (kg)	is there comorbid condition ?	if yes, which specific comorbidity	gestational age (in week)	poor feeding	lethargy	diarrhea	convulsion	vomiting	oligurea	irritabiliy	respiratory distress	temprature(in celicius)	respiratory rate (beat/minute)	heart rate (beat/minute)	sc/ic retraction	grunting	cyanosis	juandice	septic rash	pallor	abdominal distension	bulging fontanel	nasal flaring	bleeding tendency	difficulty of feces	cough	dehydration	White blood cell (cell/mm^3)	neutrophil (cell/mm^3)	lymphocyte (cell/mm^3)	monocyte(cell/mm^3)	Red blood cell (cell/mm^3)	heamoglobin (g/dl)	heamatocrit (%)	MCV (fL)	platlet (cell/mm^3)	blood group and Rh factor	blood glucose (mg/dl)	oxygen saturation with out intranasal oxygen (%)	oxygen saturation with intranasal oxygen (%)	is renal function test done ?	if yes, serum creatinine (mg/dl)	if yes, blood urea nitrogen (mg/dl)
Subquestion
Scale	Scale	Nominal	Nominal	Scale	Scale	Scale	Nominal	Nominal	Scale	Nominal	Nominal	Nominal	Nominal	Nominal	Nominal	Nominal	Nominal	Scale	Scale	Scale	Nominal	Nominal	Nominal	Nominal	Nominal	Nominal	Nominal	Nominal	Nominal	Nominal	Nominal	Nominal	Nominal	Scale	Scale	Scale	Scale	Scale	Scale	Scale	Scale	Scale	Nominal	Scale	Scale	Scale	Nominal	Scale	Scale
Missings					999 to 999	999 to 999
Values/Labels		1 | EONS	1 | male				1 | yes	1 | congenital malformation		1 | yes	1 | yes	1 | yes	1 | yes	1 | yes	1 | yes	1 | yes	1 | yes				1 | yes	1 | yes	1 | yes	1 | yes	1 | yes	1 | yes	1 | yes	1 | yes	1 | yes	1 | yes	1 | yes	1 | yes	1 | yes										1 | O+				1 | yes
		2 | LONS	2 | female				2 | no	2 | blood group incompatibility		2 | no	2 | no	2 | no	2 | no	2 | no	2 | no	2 | no	2 | no				2 | no	2 | no	2 | no	2 | no	2 | no	2 | no	2 | no	2 | no	2 | no	2 | no	2 | no	2 | no	2 | no										2 | A+				2 | no
								3 | pathological juandice(PJ)																																			3 | B+
								4 | ophthalmic neonatrum																																			4 | AB+
								5 | perinatal asphyxia (PNA)																																			5 | O-
								7 | cellulitis																																			6 | A-
								8 | HIE																																			7 | B-
								9 | anemia																																			8 | AB-
								10 | PJ +PNA
								11 | PJ+PNA+HIE
								12 | PJ +HIE
								13 | anemia +PJ +PNA
								14 | Anemia +HIE
								15 | anemia +PJ +HIE +PNA
								16 | anemia + PJ
								17 | others
[truncated: 32 more columns]
